# Supplementary material for: Development of a High-Throughput Assay for Identifying Inhibitors of TBK1 and IKKε
Source: PLoS One. 2012 Jul 30;7(7):e41494. doi: 10.1371/journal.pone.0041494 (PMC3408500; doi:10.1371/journal.pone.0041494)
Supplement: Table S1 — Most active compounds from the LOPAC set. Values represent percent inhibition of the listed kinase isoform when treated with the indicated inhibitor at a concentration of 10 µM after 2 hours (at completion of the assay as described in the text). (XLSX) [file pone.0041494.s004.xlsx]

## Sheet: XLSheet
Molecule	Parent_ID	IKKε	TBK1	IKKα	Parent_ID	Chemical name	Description
	UNC10100081	26.5	70	-2	UNC10100081A	(−)-p-Bromolevamisole oxalate	A potent alkaline phosphatase inhibitor.
	UNC10100161	24	74.5	-1.5	UNC10100161A	N-Acetyltryptamine	Mixed agonist-antagonist at melatonin receptors; antioxidant.
	UNC10100206	68	58	2.5	UNC10100206A	Indirubin-3′-oxime	Indirubin-3′-oxime is a cyclin-dependent kinase inhibitor which functions by competing with ATP for binding to the catalytic subunit; exhibits antiproliferative activity leading to G2/M arrest in many cell lines and G1/S arrest in Jurkat cells.
	UNC10100321	48	84.5	-3	UNC10100321A	(±)-Chlorpheniramine maleate salt	H1 Histamine receptor antagonist.
	UNC10100339	60	34	-0.5	UNC10100339A	Cephapirin sodium salt	first-generation cephalosporin
	UNC10100533	53.5	76.5	10	UNC10100533A	SP600125	A novel and selective inhibitor of c-Jun N-terminal kinase (JNK)
	UNC10100541	86	91.5	12.5	UNC10100541A	SB 415286	Glycogen synthase kinase-3 (GSK-3) inhibitor.
	UNC10100691	61	77.5	29	UNC10100691A	6-Hydroxy-DL-DOPA	Precursor of the catecholaminergic neurotoxin, 6-hydroxydopamine; converted to 6-hydroxydopamine by L-aromatic amino acid decarboxylase
	UNC10100799	12.5	67.5	3	UNC10100799A	CHM-1 hydrate	CHM-1 possess antimitotic antitumor activity. It is a potent and selective antitumor agent in human hepatocellular carcinoma. CHM-1 induces apoptosis, and it binds tubulin and inhibits tubulin polymerization.
	UNC10100994	66	85.5	21.5	UNC10100994A	SU9516	3-substituted indoline cyclin-dependent kinase-2 (Cdk2) inhibitor. Induces apoptosis in colon carcinoma cells.
	UNC10101037	20	80.5	-0.5	UNC10101037A	Pheniramine maleate salt	H1 histamine receptor antagonist.
	UNC10101110	67	74	55.5	UNC10101110A	Reactive Blue 2	P2Y purinoceptor antagonist; most potent antagonist for ATP-activated channels.
	UNC10101318	10.5	71.5	28	UNC10101318A	XCT790	XCT790 is a potent and specific inverse agonist of ERRα. XCT790 is selective; showing no significant antagonist activity on related nuclear receptors, such as ERRγ or ERα at concentrations below 10 μM. XCT790 inhibits the constitutive activity of ERRα in both biochemical and cell-based assays. The IC50 value is 300-500 nM in transient transfection assays using GAL4-ERR LBD or full-length ERR with…
